# Supplementary material for: Lithium-Ion Glass Gating of HgTe Nanocrystal Film with Designed Light-Matter Coupling
Source: Materials (Basel). 2023 Mar 14;16(6):2335. doi: 10.3390/ma16062335 (PMC10054404; doi:10.3390/ma16062335)
Supplement: Supplementary file 1 [file materials-16-02335-s001.zip]

Archive with 1 entries (1 files):
- materials-2206114-supplementary.pdf
